# Supplementary material for: HB52‐PUT2 Module‐Mediated Polyamine Shoot‐to‐Root Movement Regulates Salt Stress Tolerance in Tomato
Source: Plant Cell Environ. 2025 Mar 30;48(7):5148–63. doi: 10.1111/pce.15479 (PMC12131959; doi:10.1111/pce.15479)
Supplement: Supplementary file 1 — Supporting information. [file PCE-48-5148-s002.xls]

## Sheet: Sheet1
Table S1. List of primers used in this study
Primer name	Primer sequence (5'-3')	Length (bp)
For overexpression vector construction
HB52-OE-F	ttaccatggggcgcgATGGATTTCTTGAGTTGTCA	35
HB52-OE-R	aacatcgtatgggtaggtaccAGACAAAGATGAAGCAAAG	40
For Cas9 vector construction
gRT1hb52	CGCGATGATATTAGGGATTGgttttagagctagaaat	37
AtU3dhb52	CAATCCCTAATATCATCGCGTgaccaatggtgctttg	37
gRT2hb52	CTTGGACGGTACCTTACAATgttttagagctagaaat	37
AtU6-1T2hb52	ATTGTAAGGTACCGTCCAAGCaatcactacttcgtct	37
adc2-sgRNA-F	CCGTTTCCACCGGTTCTCATgttttagagctagaaat	37
adc2-sgRNA-R	ATGAGAACCGGTGGAAACGGgaccaatggtgctttg	36
For yeast one-hybrid assay
pGADT7-HB52-F	gccatggaggccagtgaattcATGAGGCTCTTAGAGATTA	40
pGADT7-HB52-R	cagctcgagctcgatggatcctcaAGACAAAGATGAAGCAA	41
pAbAi-PUT2-P1-F	gaaaagcttgaattcgagctcATTATGATATTTATTTCTATTT	43
pAbAi-PUT2-P1-R	atacagagcacatgcctcgagAATGATGCTTTATTTTGAAG	41
pAbAi-PUT2-P2-F	gaaaagcttgaattcgagctcTTCAAAACTGAAAGTTCAAT	41
pAbAi-PUT2-P2-R	atacagagcacatgcctcgagTATGAATAATTTGTATGTATATATGT	48
pAbAi-PUT2-P3-F	gaaaagcttgaattcgagctcCCTCACTCTACTCTCTTCTCC	42
pAbAi-PUT2-P3-R	atacagagcacatgcctcgagGTAGCTACATGTTAGAGAGAAGA	44
pAbAi-PUT2-mP2-F	ATTTgctgtggtttGCTATAATTTAAATTAATTTTGATCCCC	42
pAbAi-PUT2-mP2-R	TAGCaaaccacagcAAATTATAGCTATGTTAGTTAATTAACTAGTATATGTTAA	54
pAbAi-PUT2-mP3-F	TCTacgaggatctCATAGTTATAGTTTGCTAGTTAAGATTCGTAGC	46
pAbAi-PUT2-mP3-R	CTATGagatcctcgtAGATAATTGTATATATATATATATATATATAT	47
For Dual-luciferase assay
pGreenII 62-SK-HB52-F	cgggctgcaggaattcATGGATTTCTTGAGTTGTCA	36
pGreenII 62-SK-HB52-R	cggtatcgataagcttAGACAAAGATGAAGCAAAGAAAG	39
pGreenII 0800-PUT2-F	tatagggcgaattgggtaccTAAAGACAAGATGAAACG	38
pGreenII 0800-PUT2-R	tatgtttttggcgtcttccatggCAACTTAACTCGTATTAT	41
pGreenII 0800-PUT2-mP1-F	ATCttgagtcgagtcTTAAATTAAATCAAATATACCTTTAATTATAGGC	49
pGreenII 0800-PUT2-mP1-R	TAAgactcgactcaaGATTTAATTTAAAATTATATTTTTATTTTATATCTTATAA	55
pGreenII 0800-PUT2-mP2-F	ATTTgctgtggtttGCTATAATTTAAATTAATTTTGATCCCC	42
pGreenII 0800-PUT2-mP2-R	TAGCaaaccacagcAAATTATAGCTATGTTAGTTAATTAACTAGTATATGTTAA	54
pGreenII 0800-PUT2-mP3-F	TCTacgaggatctCATAGTTATAGTTTGCTAGTTAAGATTCGTAGC	46
pGreenII 0800-PUT2-mP3-R	CTATGagatcctcgtAGATAATTGTATATATATATATATATATATAT	47
pGreenII 0800-PUT2-mP2P3-F	ATTTgctgtggtttGCTATAATTTAAATTAATTTTGATCCCC	42
pGreenII 0800-PUT2-mP2P3-R	TAGCaaaccacagcAAATTATAGCTATGTTAGTTAATTAACTAGTATATGTTAA	54
pGreenII 0800-PUT2-mP2P3-F	TCTacgaggatctCATAGTTATAGTTTGCTAGTTAAGATTCGTAGC	46
pGreenII 0800-PUT2-mP2P3-R	CTATGagatcctcgtAGATAATTGTATATATATATATATATATATAT	47
For ChIP-qPCR
F1-F	TTATTTCTATTTCTGATCTTT	21
F1-R	AATTTAAAAATTCAAATTT	19
F2-F	GAATATAATAGACAACCATA	20
F2-R	CAGATCTATTCATGTATTG	19
F3-F	AGTTCAATCAAATATAGA	18
F3-R	AGAGGAACACATAATTCA	18
F4-F	TATATATATATATATATATAT	21
F4-R	TTTATATATGTATATCTAT	19
Exon-F	TCATTTAAAATGTCACAAGAA	21
Exon-R	GGTGGCAACCCTAGTTCT	18
Ubi-F	CAGCGAGGGCTCAATAATTCCA	22
Ubi-R	TCTGGCGGACTACAATATCC	20
For VIGS vector construction
pTRV2-PUT2-F	gtgagtaaggttaccgaattcCCCCGAAAATAGCGGAT	38
pTRV2-PUT2-R	cgtgagctcggtaccggatccTCGCCAACCACCTCGTGGGC	41
For RT-qPCR
HB52-F	GCTTCAGCTCGAATAACAAGC	21
HB52-R	ACCATATTGCGATTTGCCTA	20
PUT2-F	GGGATCCTCCTCTCAGCTTC	20
PUT2-R	ACACAGTACAATGGCTCCGA	20
Actin-F	TGTCCCTATTTACGAGGGTTATGC	24
Actin-R	CAGTTAAATCACGACCAGCAAGAT	24
